# Supplementary material for: A New Measure for Quantifying Four-Limb Coordination of Human Gait Based on Mobility Sensors
Source: Sensors (Basel). 2024 Sep 21;24(18):6105. doi: 10.3390/s24186105 (PMC11435969; doi:10.3390/s24186105)
Supplement: Supplementary file 1 [file sensors-24-06105-s001.zip]

Archive with 1 entries (1 files):
- sensors-3022234-supplementary.pdf
